# Supplementary material for: High-Resolution UPLC-MS Profiling of Anthocyanins and Flavonols of Red Cabbage (Brassica oleracea L. var. capitata f. rubra DC.) Cultivated in Egypt and Evaluation of Their Biological Activity
Source: Molecules. 2021 Dec 14;26(24):7567. doi: 10.3390/molecules26247567 (PMC8708035; doi:10.3390/molecules26247567)
Supplement: Supplementary file 1 [file molecules-26-07567-s001.zip]

Archive with 1 entries (1 files):
- molecules-1505963-supplementary.pdf
